# Supplementary material for: Comparative In Vivo Effects of Hemoglobin-Based Oxygen Carriers (HBOC) with Varying Prooxidant and Physiological Reactivity
Source: PLoS One. 2016 Apr 20;11(4):e0153909. doi: 10.1371/journal.pone.0153909 (PMC4838227; doi:10.1371/journal.pone.0153909)
Supplement: S1 File — Raw data supporting the findings in the manuscript Tables. (XLSX) [file pone.0153909.s001.xlsx]

## Sheet: Sheet1
Table S1. Raw data supporting the findings in the manuscript Tables.
	Control	nHb	HbGL	HbBSA	HbRbr	HbRbrNROR	HboATP			Control	nHb	HbGL	HbBSA	HbRbr	HbRbrNROR	HboATP
LYM(10^9/L)	4.9	5.67	4.16	3.67	6.25	4.29	5.85		Iron (ug/dL)	264	160	157	155	222	156	147
	4.63	9.65	8.05	6.67	4.29	3.21	5.49			359	230	92	193	159	143	112
	4.78	4.09	4.83	6.78	4.29	4.69	3.93			432	241	120	210	247	223	167
	4.9	12.28	5.41	3.97	4.94	4.48	3.67			239	220	102	191	215	136	124
	5.06	3.53	3.04	4.13	4.03	3.67	4.77			268	166	75	185	236	130	121
	5.03	4.12	5.49	3.83	4.53	5.09	2.82			501	272	74	135	253	147	131
	4.7	5.49	4.43	7.06	5.6	4.33	4.17			487	137	93	144	256	211	148
	5.48	2.43	6.76	3.04	3.81	4.48	7.69			335	319	148	157	222	143	128
	2.9	3.63	3.99	3.97	3.18	4.69	4.77			455	127	113	219	247	156	128
	5.67	6.56	6.6	3.63	4.29	4.5	4			207	125	78	170	215	130	148
WBC(10^9/L)	7.03	6.74	5.51	4.61	7.7	11.74	7.13		Phosphorus(mg/dL)	30.3	22.1	19.6	22	9.2	9.3	13.3
	6.44	11.21	10.35	7.87	5.55	6.82	6.28			27.9	21.6	19	13.9	14.9	9.5	14.8
	7.08	5.18	5.65	8.49	6.19	6.32	4.88			21.1	21.6	15	10.8	13.2	11.6	16
	6.9	16.91	6.92	5.71	6.8	7.27	4.95			21.1	15.1	19.8	8.8	8.6	15.5	17.4
	6.58	5.15	3.91	5.22	5.97	6.98	6.04			13.8	16	12	15.8	8.4	9.5	14.3
	6.72	5.03	6.82	5.08	6.22	6.67	4.53			13.2	19.7	17.8	9.1	10.5	15.3	12.6
	6.81	6.31	6.05	8.27	7.01	6.41	5.41			21.2	10.2	17.8	13.1	14.3	12.5	12.7
	7.21	3.32	8.19	4.64	4.9	6.5	10.03			21.5	16.7	15	14.3	14.9	13.9	14.9
	3.66	4.48	5.14	5.14	4	6.42	5			23	16.1	16.6	13.9	13.7	12.5	12.7
	6	8.76	9.32	5	5	6.7	6.28			24.7	24.4	13.6	10.1	14.9	13.9	13.5
GRA(10^9/L)	1.58	0.9	0.95	0.92	1.41	6.31	0.99		Sodium (mmol/L)	147	147	150	152	151	154	150
	1.19	1.5	2.24	1.16	1.03	2.99	0.75			145	149	146	151	150	157	150
	1.53	1.06	0.79	1.66	1.65	1.6	0.93			145	150	149	151	152	153	155
	1.21	2.34	1.38	1.09	0.92	1.82	1.13			144	150	151	153	152	152	154
	1.38	1.59	0.85	1.06	1.18	2.73	1.23			144	146	150	152	155	152	155
	1.44	0.88	1.3	1.22	0.82	0.95	1.11			145	149	147	156	155	153	150
	1.61	0.79	1.58	1.16	1.09	1.67	1.2			144	148	151	153	157	157	151
	1.69	0.86	1.38	1.46	1.06	1.67	1.12			150	151	153	150	151	154	150
	0.44	0.82	0.9	0.93	0.67	1.4	1.12			148	151	151	157	153	157	155
	1.38	1.18	1.53	1.34	1.18	1.67	1.13			149	155	150	155	151	153	154
GRA (%)	22.4	13.4	17.3	19.9	18.3	53.7	13.9		Potassium (mmol/L)	3.3	3.8	4	4.3	4.4	4.3	4.2
	18.5	13.3	21.7	14.8	18.6	43.8	12			3.6	3.7	4.3	4.1	4	4.5	4.3
	21.5	20.5	14	19.5	26.6	25.2	18.9			3.9	4.2	3.8	3.8	4.4	4.2	4.1
	17.6	13.8	20	19.2	13.6	25	22.9			3.9	3.5	4.2	4.2	4.1	4.1	4.4
	20.9	30.8	21.7	20.4	19.8	39.2	20.4			3.4	4.1	4.3	4.3	4.6	5	4.6
	21.4	17.5	19	24.1	14	14.2	24.6			3.7	4.1	4.3	4.1	4.4	4.3	4.8
	23.6	12.5	26.2	14.1	15.6	26	22.3			3.6	3.9	3.9	4	3.7	4.7	4.8
	23.4	26	16.8	31.4	21.7	25	11.2			4.5	4.2	5.7	4.2	4.6	4.3	4.2
	12.1	18.4	17.5	18.1	16.8	30	24			3.7	4	4.2	4.6	4.8	4.5	4.3
	12.1	13.4	16.4	26.7	13.8	35	22			3.8	3.9	4.9	4.6	4.4	4.2	4.1
RBC(10^12/L)	8.46	8.37	10.59	9.71	8.71	10.33	9.99		Calcium (mg/dL)	1.3	1.34	1.19	1.38	1.37	1.41	1.36
	8.59	8.02	10.35	10.17	9.41	10.47	9.44			1.4	1.41	1.25	1.4	1.31	1.38	1.38
	9.91	8.98	9.51	9.72	10.28	10.09	8.85			1.22	1.28	1.38	1.4	1.33	1.38	1.44
	9.84	9.07	9.75	10.35	10.08	9.81	9.56			1.21	1.35	1.34	1.35	1.32	1.38	1.33
	8.66	8.82	10.03	9.39	10.05	9.9	9.64			1.34	1.33	1.36	1.3	1.31	1.3	1.37
	8.78	8.92	8.99	10.48	9.02	9.09	8.92			1.27	1.27	1.36	1.38	1.43	1.31	1.37
	8.48	9.19	10.72	9.55	10.1	9.91	9.34			1.34	1.35	1.35	1.37	1.41	1.34	1.36
	8.64	9.22	9.37	9.97	9.79	9.91	8.7			1.28	1.34	1.46	1.34	1.32	1.41	1.36
	8.39	8.63	9.84	10.19	9.73	9.81	8.7			1.25	1.33	1.42	1.38	1.34	1.38	1.38
	8.39	9.08	9.31	9.43	9.73	9.85	8.92			1.33	1.39	1.27	1.36	1.37	1.38	1.37
HGB(g/L)	151	147	167	162	158	169	170		Transferrin (U/L)	128	130	160	150	165	192
	158	152	181	176	152	168	171			130	140	158	171	149	193	172
	179	167	171	168	168	163	158			131	125	167	175	140	198	148
	182	158	158	168	163	167	168			145	145	181	170	141	165	155
	141	162	171	171	181	167	161			146	134	176	174	132	170	177
	161	166	165	169	158	162	153			131	129	165	154	175	184	169
	153	165	174	168	171	173	158			135	134	180	155	170	182	190
	149	142	163	174	172	173	154			134	132	186	163	165	192	185
	152	163	168	172	170	162	154			135	130	176	158	149	169	172
	152	169	165	170	170	170	160			131	136	157	160	155	153	176
HCT(%)	45.92	44.65	51.9	47.29	48.2	50.74	50.44		TP (g/dL)	10.2	9	22.2	22.5	25.2	23.6	20
	47.87	46.98	53.3	52.38	46.93	49.33	52.43			8.6	8.7	27.6	20.5	24.8	24.7	23.3
	54.08	51.21	50.48	49.8	51.52	49.8	47.85			8.5	6.5	24.9	20.6	22.7	27.7	24.9
	53.94	47.84	47.41	52.23	49.5	50.9	52.6			8.6	7.8	23.4	19.8	30	25.7	24.3
	41.98	48.62	50.78	52.62	55.11	51.49	47.9			5.8	8.2	22.4	26.8	22.8	24.3	25.5
	47.81	50.78	50.07	50.58	49.44	49.7	47.26			6.8	6.9	22.6	25.5	24.1	23.7	25.4
	44.98	50.09	52.21	50.42	51.13	53.52	48.07			8.9	7.8	25.5	27.4	25.8	19.6	23.6
	46.06	43.32	50.39	54.6	52.7	53.52	47.7			8.2	8.2	23.8	27.5	21.3	23.6	27.4
	47.07	51.33	52.42	51.15	50.38	50.9	48.07			8	8.4	21.6	22.1	25.2	24.7	23.3
	47.07	51.86	51.26	51.03	50.38	49.9	47.7			7.8	8.5	22.3	31.6	24.8	27.7	23.3
MCV (fl)	54	53	49	51	54	49	50		Glu (mg/dL)	150	159	130	169	167	129	160
	56	59	50	52	55	47	56			160	169	155	150	155	145	162
	55	57	53	51	50	49	54			126	133	180	149	144	151	129
	55	53	49	50	50	52	55			182	146	139	148	129	168	142
	48	55	51	56	49	52	50			165	163	151	144	144	137	137
	54	57	56	48	55	55	53			154	144	143	140	152	124	120
	53	54	49	53	55	54	51			149	147	145	150	164	113	168
	53	47	54	55	51	52	55			153	139	112	146	147	129	160
	56	59	53	50	54	54	53			133	140	148	127	132	145	162
	54	57	55	54	52	54	50			167	180	128	131	167	151	129
MCH(pg)	17.9	17.5	15.8	16.7	18.1	16.3	17		Crea (mg/dL)	0.9	1	1	1.2	1.5	1.7	1.3
	18.4	19	17.1	17.3	16.1	16.1	18.2			1.2	1.5	1.2	1.1	1.1	1.3	1.1
	18	18.6	17.9	17.3	16.4	16.2	17.8			1.3	1	1.3	1.4	1.3	1.3	1.1
	18.5	17.4	16.3	16.3	16.2	17	17.6			1.3	1.2	1.2	1.2	0.8	1.3	1.4
	16.2	18.3	17.1	18.2	18	16.9	16.7			1	1.1	1.2	1.2	1.5	1.3	1.2
	18.4	18.6	18.3	14.1	17.5	17.8	17.2			1.3	1	1.2	2	1.1	1.2	1.1
	18.1	18	16.2	17.6	17	17.4	17			1.1	1	1.1	1.3	1	1.1	1.6
	17.3	15.4	17.4	17.5	17.6	17.4	17.7			1.2	1.1	1	1.1	1.2	1.4	1.5
	18.1	18.9	17.1	16.9	17.5	16.9	17.5			1.3	1.1	1.2	1.2	1.3	1.3	1.2
	18.5	18.6	17.8	18	17.5	17	17.8			1	1.3	1.3	1.2	1.5	1.2	1.3
PLT(10^9/L)	1024	984	1244	1002	815	969	988		Uree (mg/dL)	42	28	40	29	45	34	32
	501	1085	748	823	1178	1108	990			25	28	29	51	40	24	27
	528	1078	990	1313	573	900	1010			21	40	38	49	44	32	30
	519	1110	878	994	1022	480	990			31	38	37	49	33	34	30
	494	747	939	1021	739	934	1003			27	39	25	35	52	36	30
	527	1049	969	1316	964	814	1112			44	49	36	41	40	42	33
	766	1173	1015	984	1019	735	1000			42	49	29	56	55	37	35
	958	1180	1158	897	1036	900	1297			42	55	35	50	40	34	30
	610	980	910	837	1154	934	1010			44	34	29	35	44	32	32
	527	1160	1179	891	1178	890	1000			42	41	30	49	33	37	32
PCT (%)	0.73	0.66	0.9	0.74	0.6	0.75	0.75		pH	7.413	7.405	7.458	7.399	7.453	7.432	7.442
	0.36	0.74	0.63	0.57	0.91	0.82	0.68			7.356	7.404	7.417	7.44	7.465	7.474	7.415
	0.41	0.73	0.71	0.95	0.43	0.66	0.76			7.424	7.441	7.423	7.418	7.474	7.435	7.501
	0.37	0.75	0.58	0.75	0.74	0.37	0.76			7.406	7.445	7.435	7.423	7.443	7.464	7.477
	0.36	0.52	0.63	0.75	0.54	0.72	0.78			7.384	7.405	7.434	7.405	7.518	7.461	7.47
	0.36	0.73	0.66	1.04	0.72	0.56	0.83			7.341	7.446	7.442	7.412	7.466	7.523	7.467
	0.56	0.85	0.75	0.7	0.79	0.56	0.7			7.367	7.455	7.425	7.436	7.449	7.484	7.445
	0.7	0.93	0.79	0.67	0.74	0.56	0.98			7.39	7.419	7.213	7.414	7.478	7.432	7.442
	0.45	0.75	0.64	0.63	0.93	0.65	0.76			7.408	7.442	7.441	7.414	7.442	7.474	7.415
	0.45	0.81	0.88	0.63	0.93	0.72	0.76			7.348	7.419	7.505	7.451	7.442	7.435	7.501
IgA(mg/dL)	1	6	7	8	11	3	7		pCO2(mmHg)	39.1	39.7	41.2	40.5	42.4	33.4	37.1
	1	6	6	11	8	1	8			47.4	38.6	34.2	41	38.3	34.2	39.3
	1	5	8	5	7	1	9			39.5	42.5	39.8	39.2	32.6	41.6	36.3
	1	7	8	8	7	6	9			43	32.3	39.6	38.2	45.3	33.1	37.4
	1	7	13	5	7	8	9			47.2	40.1	38.9	46.5	34.7	36.9	39.3
	1	6	10	5	6	8	8			48.7	34.6	39.7	43.2	32.2	34.1	37.1
	0	8	8	6	7	4	10			44.5	36.4	39.4	35.8	38.5	38.4	41
	0	7	8	6	6	19	8			39.8	39.9	60	43.2	39.8	38.4	37.1
	3	7	8	6	6	6	10			49.3	37.9	39.6	41.8	41.1	33.4	39.3
	1	7	9	5	7	10	8			50.9	32	31.8	41.5	41.1	34.2	36.3
IgG(mg/dL)	64	89	189	125	250	263	232		pO2(mmHg)	43.8	36.2	42.2	41.4	38.4	47.8	54.7
	65	89	193	120	261	261	182			36.2	49.9	46.3	40.4	45.3	39.8	45.7
	62	87	212	166	250	200	236			36.3	43.1	42.5	48.6	48	72	48.4
	65	100	204	144	287	204	187			31.6	47.7	39.8	48.8	44.8	57	51.3
	62	87	205	235	278	221	192			38.1	43.9	43.5	45.4	50.7	47.5	40.7
	64	78	202	170	287	220	197			29.3	52.9	45.8	40.3	45.9	46.8	43
	75	87	200	152	289	230	198			42.3	48.3	32.9	51.2	50.4	44.5	49.1
	89	89	214	201	265	216	205			58.1	42.2	20.8	48.3	36.6	47.8	54.7
	60	88	206	150	289	225	213			30.3	46.5	46.3	42.6	31	39.8	45.7
	69	73	214	162	295	237	199			30.3	44.9	46.7	49	38.4	47.8	48.4
IgM(mg/dL)	21	64	29	1	30	61	60		cHCO3(mmol/L)	24.9	24.9	29.2	25	29.6	22.3	25.3
	26	71	23	62	31	52	69			26.5	24.1	22	27.8	27.5	25.2	25.2
	31	50	26	88	29	44	62			25.9	28.9	25.9	25.3	23.9	27.9	28.3
	8	71	71	50	28	78	70			27	22.7	26.6	25	31	23.8	27.6
	21	77	50	31	25	75	73			28.2	25.1	26.1	28.9	28.2	26.3	28.6
	16	69	77	55	29	37	65			26.3	23.8	27.1	27.3	23.2	28	26.8
	18	69	63	16	31	16	63			25.6	25.6	25.8	24.1	26.7	28.9	28.2
	5	69	18	3	31	61	57			24.1	25.8	24.2	27.6	29.5	22.3	25.3
	3	71	50	13	34	52	60			31.1	25.8	26.9	26.7	28.1	25.2	25.2
	5	65	65	37	35	44	62			28	20.7	25.1	28.9	29.6	27.9	25.2
C3C(mg/dL)	58	89	41	20	23	65	47		BE(ecf) (mmol/L)	0.4	0.1	1	0.2	3	1.9	1.2
	57	80	63	22	50	68	128			1	-0.6	1.3	0.5	3.8	1.6	1
	55	86	55	35	48	70	93			1.4	0	1.5	0.8	3	1.1	1.3
	53	35	58	28	35	73	38			1.1	0.1	2.3	0.5	4.1	0	3
	44	30	61	29	44	66	30			1.2	0.4	1.8	0.8	1.8	0.9	0.8
	49	44	72	27	33	58	89			0.6	-0.2	0.8	2.9	3.9	0.8	3.1
	63	30	48	32	27	56	115			0.2	0.3	1.4	2	3.2	1	3.3
	67	70	60	25	44	65	86			1	1.3	1	0.8	1.9	1.6	1.2
	70	87	58	37	50	64	49			0.5	-0.5	1.8	2.1	4	0.6	3.1
	56	28	59	35	36	62	114			0.2	1.2	2	0.5	2.5	1.5	2
CRP(mg/dL)	37	241	258	172	197	362	58		BE(b) (mmol/L)	0.4	0.2	1	0.1	1.5	0.8	1.4
	40	251	349	149	263	365	34			0.4	0.3	0.9	0.5	3.7	2.1	1.8
	33	213	279	198	293	375	86			1.4	0.8	1.4	0.8	1.1	3.2	1.7
	38	0	209	193	34	290	69			1.9	0.6	2.2	0.7	2.1	3.6	4
	44	289	220	230	248	252	27			2.3	0.4	1.8	1.8	3.1	2.7	0.9
	227	213	190	37	158	171	10			1.8	0.3	0.5	0.7	2.7	2.6	3.1
	37	274	308	227	202	350	70			2.2	1.9	1.4	0.4	2.6	2.9	3.7
	50	262	338	188	31	341	79			1.1	1.2	1.6	2.5	1.2	2.1	1.4
	38	339	364	242	197	362	58			1.3	1.8	2.6	1.8	3.5	3.2	3.8
	48	417	29	173	263	365	86			1.2	1	2	1	0.9	1.8	4.6
Fibrinogen(mg/dL)	73	214	180	198	288	267	296		CAT (U/mL)	120.25	250.69	390.27	519.08	450.58	567.66	243.37
	106	166	169	300	118	267	288			111.85	262.29	330.56	136.78	248.58	567.11	214.37
	46	216	179	235	162	340	249			160.23	420.2	258.87	368.96	250.63	420.1	140.69
	54	230	135	196	158	300	274			84.63	175.68	157.7	162.11	189.74	60.25	241.37
	86	182	166	277	151	300	232			135.55	359.87	478.69	50.23	300.69	470.85	213.57
	85	190	155	177	149	179	252			75.69	418.21	69.63	147.69	258.36	350.69	247.7
	107	142	166	180	117	300	258			109.65	253.07	78.69	158.69	369.69	567.11	158.58
	86	147	143	340	139	292	214			128.96	250.63	440.77	458.69	286.23	440.25	243.57
	73	177	151	200	158	292	246			120.89	189.69	390.27	358.36	135.89	75.25	241.37
										135.55	178.58	279.58	519.08	243.37	120.23	338.89
PT(s)	11.6	10.2	10.7	10.6	9.8	10.2	10.2
	10.1	10.1	9.6	10.7	10.6	10.1	10.3		TBARS (nmol/mL)	1.67568	1.67568	1.59459	1.81081	1.9	1.97297	2.13514
	11.6	9.9	9.4	9.7	10.8	10.2	10.4			1.67568	1.72973	1.64865	1.8	2.35135	1.5	1.97297
	10.1	9.8	10.2	9.7	10.6	9.7	9.6			1.83784	1.7	1.64865	1.81081	2.1	1.89	1.86486
	10	10	9.8	9.3	10.9	10.1	11			1.83784	1.8	1.59459	1.78	2.64865	2.13514	2.05405
	11.3	10.5	10.2	10.9	10.9	10.3	10.6			1.78	1.72973	1.6	1.75676	1.83784	2.01	1.85
	9.7	10.8	10.2	10.9	9.9	10.1	10.3			1.7	1.67568	1.72973	1.78378	2.13514	2.27027	2.05405
	10.7	9.1	9.3	10.6	9.8	10.8	10.5			1.83784	1.72973	1.58	1.58	1.91892	2.2	1.65
	10.3	9.9	10.1	10.9	10.6	9	10.4			1.69	1.81	1.7027	1.81081	2.16216	2.3	1.91892
	10.3	10	10.1	10.6	10.8	10.2	10.4			1.67568	1.58	1.69	1.81081	2.16216	2.13514	1.75
										1.67568	1.72973	1.72973	1.81081	2.27027	2.27027	1.67
aPTT(s)	15.8	18.9	16.8	16.1	15.7	16.2	16.9
	15.7	15.4	16.6	15.8	15.2	16.3	15.9
	19.2	16.8	16.1	18.8	15.1	15.1	15.8
	17.9	17.1	15.1	15.5	15.3	15.6	15.7
	15.3	17.7	15.2	15.2	15.1	16	16.7
	15.4	17.1	15.5	15.1	15.9	16.1	15.1
	18.6	17.8	16.8	15.2	15.7	15.1	17.5
	15.8	17.6	16.6	13.3	15.2	15.4	16.7
	18.6	15.3	16.1	15.8	15.1	16	15.1
	15.8	15.5	15.1	18.8	15.3	16.1	17.5
